# Supplementary material for: Case Report: Exploring KMT2D mutation in Shone syndrome
Source: Front Cardiovasc Med. 2026 Apr 23;13:1651823. doi: 10.3389/fcvm.2026.1651823 (PMC13149288; doi:10.3389/fcvm.2026.1651823)
Supplement: Supplementary file 1 [file Table1.xlsx]

## Sheet: Sheet1
Supplementary Table S1. Selected non-KMT2D variants identified by trio-WES and rationale for limited relevance to the proband’s Shone complex phenotype
Gene	Variant	Inheritance	Laboratory classification	Reported disease association(s) in the clinical report	Potential relevance to this patient	Why not considered a stronger explanation for the main phenotype
RELN	NM_005045.4:c.6149C>T (p.Thr2050Ile)	Paternal	VUS	Familial temporal lobe epilepsy 7 (AD); lissencephaly 2 (AR)	May be relevant to the proband’s focal seizures	No established association with Shone complex or multilevel left-sided obstructive congenital heart disease; the laboratory interpretation indicated insufficient evidence and limited phenotype/family concordance
ALPL	c.18del (p.Val7TyrfsTer12)	Maternal	Pathogenic	Hypophosphatasia (childhood/infantile/adult forms)	Limited	Known disease spectrum does not match the proband’s principal cardiovascular phenotype; no skeletal, dental, or biochemical findings supporting hypophosphatasia were documented in this case
TSHR	c.1349G>A (p.Arg450His)	Paternal	Pathogenic	Non-autoimmune hyperthyroidism; congenital non-goitrous hypothyroidism; familial gestational hyperthyroidism	Limited	Thyroid-related disease spectrum does not explain congenital multilevel left-sided obstructive cardiac anatomy
SLC3A1	c.163C>T (p.Gln55Ter)	Paternal	Likely pathogenic	Cystinuria	Limited	Urological/metabolic phenotype not reported; not a recognized explanation for Shone complex
ADAMTS2	c.1593dup (p.Pro532AlafsTer16)	Paternal	Likely pathogenic	Dermatosparaxis-type Ehlers–Danlos syndrome	Limited	Connective tissue/skin fragility phenotype not reported; does not provide a better explanation for the major cardiovascular presentation
